# Supplementary material for: MAPK-pathway inhibition mediates inflammatory reprogramming and sensitizes tumors to targeted activation of innate immunity sensor RIG-I
Source: Nat Commun. 2021 Sep 17;12:5505. doi: 10.1038/s41467-021-25728-8 (PMC8448826; doi:10.1038/s41467-021-25728-8)
Supplement: Supplementary file 4 — Source Data [file 41467_2021_25728_MOESM4_ESM.xlsx]

## Sheet: Fig. 1a
Geneset name	NES	FDR.q.val
INTERFERON_ALPHA_RESPONSE	4.4565043	0
INTERFERON_GAMMA_RESPONSE	3.9667025	0
ATSC	3.4258287	0
EPITHELIAL_MESENCHYMAL_TRANSITION	1.3531272	0.22123346
E2F_TARGETS	-11.120806	0
MYC_TARGETS_V1	-10.238153	0
G2M_CHECKPOINT	-9.323409	0

## Sheet: Fig. 1b
Cell line	treatment time	replicate_a	replicate_b	replicate_c	replicate_d	replicate_e	replicate_f
PC9	0	1	1	1	1	1	1
PC9	3	0.852889	0.821095	0.900119	1.01925	0.841899	1.03329
PC9	5	NA	0.52269	0.539317	0.797629	NA	NA
PC9	9	0.348	0.283416	0.347083	0.372527	NA	NA
PC9	15	0.306667	NA	NA	NA	0.452419	0.337445

## Sheet: Fig. 1c
Cell line	time	Normalized enrichment score	Gene set
PC9	0h	0	ATSC
PC9	8h	-1.97	ATSC
PC9	24h	1.79	ATSC
PC9	3d	3.47	ATSC
PC9	5d	2.32	ATSC
PC9	9d	2.39	ATSC
HCC4006	0h	0	ATSC
HCC4006	8h	2.19	ATSC
HCC4006	24h	3.59	ATSC
HCC4006	3d	4.02	ATSC
HCC4006	5d	4.12	ATSC
HCC4006	9d	4.52	ATSC
HCC827	0h	0	ATSC
HCC827	8h	2.75	ATSC
HCC827	24h	3.29	ATSC
HCC827	3d	3.91	ATSC
HCC827	5d	3.23	ATSC
HCC827	9d	3.62	ATSC

## Sheet: Fig. 1d
Cell line	time	Normalized enrichment score	Gene set
PC9	0h	0	E2F_targets
PC9	8h	3.6	E2F_targets
PC9	24h	-8.25	E2F_targets
PC9	3d	-10.24	E2F_targets
PC9	5d	-2.73	E2F_targets
PC9	9d	-1.33	E2F_targets
HCC4006	0h	0	E2F_targets
HCC4006	8h	-5.23	E2F_targets
HCC4006	24h	-11.21	E2F_targets
HCC4006	3d	-10.47	E2F_targets
HCC4006	5d	-9.91	E2F_targets
HCC4006	9d	-8.75	E2F_targets
HCC827	0h	0	E2F_targets
HCC827	8h	-2.76	E2F_targets
HCC827	24h	-9.47	E2F_targets
HCC827	3d	-10.15	E2F_targets
HCC827	5d	-10.38	E2F_targets
HCC827	9d	-10.31	E2F_targets

## Sheet: Fig. 1g
Treatment status	IHC marker	Positive cells (%)
ctrl	CD8	0.3333
ctrl	CD8	0.1243
ctrl	CD8	0.096
ctrl	CD8	0.196
ctrl	CD8	0.01175
ctrl	CD8	0.1741
ctrl	CD8	0
ctrl	CD8	0.0187
ctrl	CD8	0.2903
ctrl	CD8	0.0799
osi	CD8	1.587
osi	CD8	2.747
osi	CD8	0.9878
osi	CD8	1.198
osi	CD8	0.2917
osi	CD8	2.037
osi	CD8	1.269
osi	CD8	0.3405
osi	CD8	0.8522
ctrl	CD4	1.374
ctrl	CD4	0.1237
ctrl	CD4	0.2277
ctrl	CD4	0.2952
ctrl	CD4	0.0859
ctrl	CD4	0.191
ctrl	CD4	0.0117
ctrl	CD4	0.0174
ctrl	CD4	0.1542
ctrl	CD4	0.5973
osi	CD4	1.228
osi	CD4	5.1
osi	CD4	2.847
osi	CD4	10.39
osi	CD4	0.1374
osi	CD4	15.82
osi	CD4	10.28
ctrl	CD3	3.855
ctrl	CD3	0.6527
ctrl	CD3	1.657
ctrl	CD3	1.212
ctrl	CD3	1.088
ctrl	CD3	1.781
ctrl	CD3	0.4017
ctrl	CD3	0.6567
ctrl	CD3	5.979
ctrl	CD3	5.446
osi	CD3	13.65
osi	CD3	22.98
osi	CD3	2.445
osi	CD3	6.891
osi	CD3	5.815
osi	CD3	37.18
osi	CD3	25.87
osi	CD3	59
osi	CD3	26.9

## Sheet: Fig. 1i
Treatment	subpopulation	TIM3+ PD1+ cells (% of subpopulation)
osimertinib	Inactive CD4 cells	38.19
osimertinib	Inactive CD4 cells	25.42
osimertinib	Inactive CD4 cells	23.93
osimertinib	Inactive CD4 cells	27.9
osimertinib	Inactive CD4 cells	13.67
osimertinib	Inactive CD4 cells	10.48
vehicle	Inactive CD4 cells	31.39
vehicle	Inactive CD4 cells	21.23
vehicle	Inactive CD4 cells	35.03
vehicle	Inactive CD4 cells	27.19
vehicle	Inactive CD4 cells	34.46
vehicle	Inactive CD4 cells	42.57
osimertinib	Inactive CD8 cells	9.04
osimertinib	Inactive CD8 cells	9.6
osimertinib	Inactive CD8 cells	0
osimertinib	Inactive CD8 cells	0
osimertinib	Inactive CD8 cells	3.2
osimertinib	Inactive CD8 cells	5.03
vehicle	Inactive CD8 cells	8.89
vehicle	Inactive CD8 cells	10.99
vehicle	Inactive CD8 cells	11.74
vehicle	Inactive CD8 cells	13.59
vehicle	Inactive CD8 cells	16.58
vehicle	Inactive CD8 cells	22.5

## Sheet: Fig. 1j
Geneset	Normalized Enrichment Score (NES)	FDR corrected p-value
IFNa	4.29	<0.00001
IFNg	6.86	<0.00001
EMT	3.05	<0.00001
ATSC	4.33	<0.00001
G2M_CHECKPOINT	-6.34	<0.00001
E2F	-8.23	<0.00001
MYC_V1	-6.68	<0.00001

## Sheet: Fig. 1k
Treatment status	CD8 cells
On-treatment	0.100927
On-treatment	0.258738
On-treatment	0.324656
On-treatment	0.193048
On-treatment	0.119099
On-treatment	0.230869
On-treatment	0.174443
On-treatment	0.281845
On-treatment	0.245809
On-treatment	0.0558251
On-treatment	0.131896
Pre-treatment	0.0485208
Pre-treatment	0.0698833
Pre-treatment	0.242263
Pre-treatment	0.198415
Pre-treatment	0.142277
Pre-treatment	0.106379
Pre-treatment	0.0516572
Pre-treatment	0.126541
Pre-treatment	0
Pre-treatment	0.0289326
Pre-treatment	0.044161
Resistant to treatment	0.223495
Resistant to treatment	0.217779
Resistant to treatment	0.124912
Resistant to treatment	0.17042
Resistant to treatment	0.040024
Resistant to treatment	0.316112
Resistant to treatment	0.186675
Resistant to treatment	0.271487
Resistant to treatment	0.0252484
Resistant to treatment	0.128886

## Sheet: Fig. 1l
Treatment status	Gene expression (Prf1, GZMA)
On-treatment	21.3209
On-treatment	116.465
On-treatment	3.94344
On-treatment	61.7474
On-treatment	37.0518
On-treatment	54.8994
On-treatment	100.534
On-treatment	102.661
On-treatment	31.8865
On-treatment	131.981
On-treatment	34.1259
On-treatment	21.7824
Pre-treatment	6.46257
Pre-treatment	10.0941
Pre-treatment	72.0829
Pre-treatment	2.87964
Pre-treatment	59.5559
Pre-treatment	1
Pre-treatment	61.2584
Pre-treatment	26.354
Pre-treatment	21.3197
Pre-treatment	8.22888
Pre-treatment	1.35908
Pre-treatment	12.3945
Pre-treatment	3.49863
Pre-treatment	10.4596
Resistant to treatment	146.554
Resistant to treatment	1.66808
Resistant to treatment	17.8831
Resistant to treatment	15.5049
Resistant to treatment	22.329
Resistant to treatment	2.69158
Resistant to treatment	186.102
Resistant to treatment	20.0393
Resistant to treatment	126.07
Resistant to treatment	15.4002
Resistant to treatment	9.30395
Resistant to treatment	22.9661

## Sheet: Fig. 2a
	PC9	HCC827	HCC4006	H3122	H1993	A375	Colo205	BT474	SKBR3
IFIT1	4.67242	6.84838	1.40897	2.29155	0.549228	0.965124	3.05785	3.59246	1.04596
IFIT2	8	8	1.01817	3.96987	0.910296	6.5531	1.59251	8	3.48429
GBP1	8	2.78184	8	2.00801	0.784944	2.66474	8	6.65098	2.79437
OAS1	4.57637	7.17147	0.836697	1.20862	0.434704	1.16899	0.694908	0.895041	1.13446
OAS2	8	8	1.48653	0.503919	0.300607	1.76015	0.296308	2.14564	2.62171
IRF1	4.73587	2.82808	2.12774	1.78064	2.22939	1.91312	2.20773	2.86145	8
IRF7	2.97895	5.40228	1.54739	1.12588	1.08874	2.34245	1.40028	1.17458	1.95441
IRF9	8	3.85862	1.97687	3.04043	1.00766	4.91257	4.99369	1.66924	2.01932
TLR3	8	8	5.96136	2.31225	8	1.83889	0.751455	1.44608	4.20048
DDX58	1.8269	5.53647	1.63923	2.08178	0.657297	3.22322	2.03465	2.93537	0.986408
IFIH1	3.62151	2.81104	1.47759	1.38368	1.15717	3.24869	1.74437	0.44194	1.26919
HLA-A	5.22616	2.2151	3.06589	0.808451	1.06586	3.63338	2.39577	1.64217	0.634262
HLA-B	8	4.04819	4.3977	1.36483	1.17668	4.68021	7.5006	0.846661	1.17774
HLA-C	2.47269	2.61348	2.14144	1.1529	1.08479	2.90992	1.3646	0.864491	1.4364
B2M	4.50519	4.51678	1.56838	0.804238	0.647707	3.04033	1.89413	0.987148	2.49354
TAP1	2.11678	2.36506	1.27176	1.19236	0.615934	1.13102	0.989461	0.691705	2.76513
TAPBP	3.20961	2.70555	4.73739	1.07913	1.37076	2.45982	2.51775	0.701162	2.99274
CDKN1B	1.73172	2.13575	1.60974	1.59272	1.58932	1.77556	2.82387	1.50801	1.17565
HMGB1	0.31047	0.510366	0.430206	0.439779	0.624826	0.267381	0.322983	0.581097	0.541007

[truncated: 113 more sheets: Fig. 2b, Fig. 2c, Fig. 2d, Fig. 2e, Fig. 2f, Fig. 2h, Fig. 2i, Fig. 3a, Fig. 3b, Fig. 3c, Fig. 3d, Fig. 3e, Fig. 3f, Fig. 3g, Fig. 3h, Fig. 3i, Fig. 3j, Fig. 3k, Fig. 3l, Fig. 4a …]
